# Supplementary material for: Attention U-net for automated pulmonary fissure integrity analysis in lung computed tomography images
Source: Sci Rep. 2023 Aug 29;13:14135. doi: 10.1038/s41598-023-41322-y (PMC10465516; doi:10.1038/s41598-023-41322-y)
Supplement: Supplementary file 1 — Supplementary Information. [file 41598_2023_41322_MOESM1_ESM.xlsx]

## Sheet: Sheet1
	Supplemental Table 1: A random sample of 102 subjects was collected from the SPIROMICS cohort. Subjects marked with a number (#) were ommitted from analysis and network development due to one of three reasons: (1) Imaging Artifacts, (2) Fissure Segmentation Failure, and (3) Abnormal Anatomy.
	Columbia University	Unviersity of Iowa	Johns Hopkins	University of California Los Angeles Medical	University of Michigan	National Jewish Health	University of California San Francisco	Temple University	University of Alabama at Birmingham	University of Illinois	University of Utah	Wake Forest University
Subject ID	CU100893	IA210014	JH110130	LA190347	MU160166	NJ220193	SF180689	TE230055	UA240355	UI250111	UT170240	WF120081
	CU100576 (1)	IA210147	JH110092 (1)	LA190384 (3)	MU160243 (3)	NJ220634	SF180959	TE230163	UA240490 (3)	UI250521 (3)	UT170828	WF120137
	CU101235	IA210512	JH111153	LA190919	MU160255 (2)	NJ220657	SF181075	TE230561	UA240902		UT170889	WF120165
	CU101606		JH111647	LA190992	MU160329	NJ220690	SF181553		UA240996		UT171254	WF120389
	CU101854 (2)		JH112289	LA191370	MU160763	NJ220783	SF182217		UA241193 (3)		UT171335	WF121991
	CU102070		JH112317	LA191490 (2)	MU160900	NJ221726	SF182429				UT171404	WF122379 (2)
	CU103034		JH113914	LA191891	MU160965		SF183215				UT172250	WF122722
	CU103275		JH114689	LA193430	MU161540		SF183554				UT172269	WF123321
	CU103465		JH115518		MU161659 (2)		SF183622				UT173143	WF124036
	CU104808				MU162446						UT173238	WF124097
					MU162480						UT173633	WF124290 (1)
					MU163251						UT173686	WF124428
					MU163483 (3)						UT173749	WF125049
					MU163795							WF125209
					MU164021 (2)
					MU164101
					MU164136
					MU164272 (2)
					MU164429
					MU164705 (2)
